# Supplementary material for: Evaluation of the accuracy and repeatability of Deepseek V3, Doubao, and Kimi1.5 in answering knowledge-related queries about chronic non-bacterial osteitis
Source: Front Artif Intell. 2025 Sep 29;8:1629149. doi: 10.3389/frai.2025.1629149 (PMC12515971; doi:10.3389/frai.2025.1629149)
Supplement: Supplementary file 1 [file Data_Sheet_1.zip]

Archive with 12 entries (9 files):
- day1/
- day1/day1-Deepseek.docx
- day1/day1-Doubao.docx
- day1/day1-kimi.docx
- day14/
- day14/Day14-deepseek.docx
- day14/Day14-doubao.docx
- day14/day14-kimi.docx
- day28/
- day28/day28-Deepseek.docx
- day28/day28-Doubao.docx
- day28/day28-Kimi.docx
