# Supplementary material for: Evaluation of the accuracy and repeatability of Deepseek V3, Doubao, and Kimi1.5 in answering knowledge-related queries about chronic non-bacterial osteitis
Source: Front Artif Intell. 2025 Sep 29;8:1629149. doi: 10.3389/frai.2025.1629149 (PMC12515971; doi:10.3389/frai.2025.1629149)
Supplement: Supplementary file 2 [file Data_Sheet_2.zip]

Archive with 6 entries (5 files):
- Supplementary Material/
- Supplementary Material/Table_1.DOCX
- Supplementary Material/Table_2.DOCX
- Supplementary Material/Table_3.DOCX
- Supplementary Material/Table_4.XLSX
- Supplementary Material/Table_5.XLSX
