# Supplementary material for: Evaluation of the accuracy and repeatability of Deepseek V3, Doubao, and Kimi1.5 in answering knowledge-related queries about chronic non-bacterial osteitis
Source: Front Artif Intell. 2025 Sep 29;8:1629149. doi: 10.3389/frai.2025.1629149 (PMC12515971; doi:10.3389/frai.2025.1629149)
Supplement: Supplementary file 2 [file Data_Sheet_2.zip › Supplementary Material/Table_4.XLSX]

## Sheet: Sheet1
The grading criteria are as follows:(1) Comprehensive (4 points); (2) correct but incomplete (3 points); (3) mixed with correct and incorrect/outdated data (2 points); and (4) completely incorrect (1 point).
						day 1										day 14												day 28
						Grading										Grading												Grading
			Deepseek			Doubao			Kimi				Deepseek			Doubao			Kimi					Deepseek			Doubao			Kimi
	Question	Guideline statement	reviewer 1	reviewer 2	more experienced expert	reviewer 1	reviewer 2	more experienced expert	reviewer 1	reviewer 2	more experienced expert		reviewer 1	reviewer 2	more experienced expert	reviewer 1	reviewer 2	more experienced expert	reviewer 1	reviewer 2	more experienced expert			reviewer 1	reviewer 2	more experienced expert	reviewer 1	reviewer 2	more experienced expert	reviewer 1	reviewer 2	more experienced expert
1	What is the definition of adult chronic nonbacterial osteomyelitis?	CNO in adults is a condition characterised by SBI, which affects one or multiple bones, and primarily manifests in the anterior chest wall. Adult CNO may exhibit different temporal patterns, including monophasic, chronic or relapsing-remitting.	4	4		4	4		4	4			3	4	4	4	4		4	4				4	4		4	4		4	4
2	What are the typical imaging features of adult chronic nonbacterial osteomyelitis?	Typical imaging characteristics of bone inflammation include bone marrow oedema, osteolysis, increased tracer uptake on nuclear imaging and in later stages, sclerosis, erosions, hyperostosis (seen as endosteal and periosteal thickening), soft tissue ossification and ankylosis	4	4		4	4		4	4			4	4		4	4		4	4				4	4		4	4		4	4
3	What are the most common manifestations of adult chronic nonbacterial osteomyelitis?	While isolated bone inflammation is the most common presentation.The panel recognises that adult patients with CNO present mainly with bone pain, but symptomatology may vary significantly depending on the sites and the presence of additional features.	4	4		4	4		4	4			4	4		4	4		4	4				4	4		4	4		4	4
4	What are the most commonly affected sites in adult chronic nonbacterial osteomyelitis?	CNO in adults is a condition characterised by SBI, which affects one or multiple bones, and primarily manifests in the anterior chest wall. Adult CNO may exhibit different temporal patterns, including monophasic, chronic or relapsing-remitting.	3	2	3	2	3	3	3	3			2	2		2	2		2	2				3	2	3	2	1	2	2	2
5	Are there any specific inflammatory markers for adult chronic nonbacterial osteomyelitis?	The panel acknowledges that most laboratory markers of inflammation lack specificity for adult CNO, but may be used to investigate differential diagnoses	4	4		4	4		4	4			4	4		4	4		4	4				4	4		4	4		4	4
6	What is the preferred imaging examination for chronic nonbacterial osteomyelitis?	MRI should be preferred but combined [99mTc]Tc-HDP SPECT/CT or PET/CT with a bone-seeking radiotracer are reasonable alternatives	4	4		4	4		4	4			4	4		4	4		4	4				4	4		4	4		4	4
7	Is whole-body imaging examination a prerequisite for diagnosing adult chronic nonbacterial osteomyelitis?	The panel emphasises that whole-body imaging is not a strict prerequisite for diagnosis, and should not come at the expense of good- quality regional imaging.	4	4		4	4		4	4			4	4		4	4		4	4				4	4		4	4		4	4
8	Is routine bone biopsy necessary for the diagnosis of adult chronic nonbacterial osteomyelitis?	Do not perform routine bone biopsies. Reserve bone biopsies for cases with inconclusive imaging and/or suspicion of malignancy or infectious osteomyelitis	4	4		4	4		4	4			4	4		4	4		4	4				4	4		4	4		4	4
9	How to differentiate chronic nonbacterial osteomyelitis from malignant bone tumors?	Malignant bone tumour :Unexplained weight loss, solitary bone lesion with quick growth, cortical destruction or perpendicular periosteal new bone formation on imaging	4	3	3	4	4		4	4			4	3	3	4	4		4	4				4	4		4	4		4	3	3
10	How to differentiate chronic nonbacterial osteomyelitis from osteoarthritis?	Osteoarthritis :Older age at onset, history of strain or occurrence at dominant side, osteoarthritis in other locations, bony swelling (depending on site; may be seen with sternoclavicular involvement), subchondral sclerosis or cysts, characteristic osteophytes and joint space narrowing on imaging	3	3		4	3	4	4	4			4	3	4	4	4		4	4				3	4	4	4	4		4	4
11	How to differentiate chronic nonbacterial osteomyelitis from fibrous dysplasia?	Fibrous dysplasia: Bone deformities, neurological symptoms in case of skull involvement, other endocrinopathies in case of McCuneAlbright syndrome, expansive, lytic, ground-glass lesions on imaging	3	4	4	4	3	4	4	3	3		4	4		4	3	4	4	3	3			3	3		4	3	3	4	4
12	During the treatment of chronic nonbacterial osteomyelitis, should a short-course or long-term glucocorticoid therapy be chosen?	Short courses of oral prednisolone or intra-articular glucocorticoid injections may be considered as bridging options, awaiting the effect of other agents, throughout the treatment steps. Avoid the long-term use of glucocorticoids.	4	4		4	4		4	4			4	3	4	4	3	4	4	4				4	4		4	4		4	4
13	What is the first-line treatment option for adult chronic nonbacterial osteomyelitis?	As first-line treatment, start non-steroidal antiinflammatory drugs/cyclooxygenase-2 inhibitors in maximum tolerated and approved dosage in adults with active CNO. Consider directly adding/advancing to second-line treatment in patients with spinal bone lesions with risk of vertebral collapse and in patients presenting with significant accumulated skeletal damage	4	3	4	2	3	3	4	3	4		4	3	4	4	4		4	3	3			4	4		4	4		4	4
14	Do patients with chronic nonbacterial osteomyelitis who have no clinical symptoms and no radiological evidence of disease activity require treatment?	Neither clinical symptoms nor radiological disease activity: this category of patients should be regarded as inactive CNO. Should elevated inflammation markers be seen, alternative causes should be investigated as the relation to CNO is less likely. The panel recommends that these patients do not require treatment.	4	4		4	4		4	4			4	4		4	4		4	4				4	4		4	4		4	4
15	How should patients with chronic nonbacterial osteomyelitis who have clinical symptoms but no radiological evidence of disease activity be managed?	Clinical symptoms without radiological disease activity: the panel would consider these patients as probably inactive CNO, and recommends evaluating other causes of pain before treating osteitis. Myalgia, central sensitisation, neuropathic pain and pain originating from structural changes, such as mechanical issues related to ankylosis, are potential alternative causes	4	4		4	4		4	4			4	4		4	4		4	4				4	4		4	4		4	4
16	How should patients with chronic nonbacterial osteomyelitis involving spinal bone lesions at risk of vertebral collapse and those with significant cumulative skeletal damage be treated?	Consider directly adding/advancing to second-line treatment in patients with spinal bone lesions with risk of vertebral collapse and in patients presenting with significant accumulated skeletal damage	4	3	4	4	4		4	4			3	3		4	4		4	4				3	4	4	3	4	4	4	4
		Response time	10.15			5.94			9.01			Response time	19.87			4.87			7.89				Response time	13.67			4.38			10.32
			19.03			4.89			7.82				18.66			3.96			9.01					17.73			5.03			5.23
			11.95			5.8			5.81				15.35			6.21			4.87					20.56			3.89			8.32
			17.89			6.44			8.13				17.52			4.05			7.76					13.66			4.27			6.89
			14.15			5.29			7.03				16.1			5.34			8.49					20.92			4.98			6.18
			12.49			5.39			5.38				10.42			6.39			6.16					13.26			6.3			5.93
			13.77			3.26			9.28				12.69			2.09			5.08					12.55			4.21			7.92
			11.98			6.28			7.74				9.89			3.66			6.89					15.78			5.82			8.39
			12.1			4.14			6.05				13.31			3.97			5.79					13.01			4.06			7.92
			18.67			3.11			4.8				17.72			4.58			5.24					15.89			4.82			5.01
			14.32			6.22			8.35				15.12			5.72			9.28					17.08			5.3			8.44
			17.21			4.73			8.43				16.09			3.89			7.21					15.7			4.29			7.69
			16.04			3.81			7.53				15.77			4.9			5.98					18.28			4.73			6.8
			15.69			4.19			6.18				14.76			3.67			8.67					16.54			5.01			7.21
			17.8			5.62			6.27				18.06			4.92			7.39					16.48			3.89			6.12
			16.44			4.77			5.49				16.89			5.41			4.88					15.76			4.82			7.08
		the number of words	420			805			376			the number of words	461			538			448			the number of words		442			657			272
			617			1267			513				949			805			534					498			945			476
			388			558			299				472			752			423					481			662			279
			365			776			218				358			699			217					353			635			158
			503			781			369				350			607			234					565			705			240
			472			689			191				421			805			298					679			1556			251
			436			677			394				453			685			452					623			853			470
			419			708			414				489			628			536					678			770			593
			794			1297			728				769			1323			771					793			1973			696
			818			1035			682				770			1146			669					939			1442			636
			868			1073			720				831			1129			825					938			1311			660
			776			892			688				725			885			668					937			972			644
			845			804			474				720			851			510					854			1163			258
			631			539			413				631			541			519					679			663			361
			842			949			464				844			752			586					850			1056			532
			1052			1257			882				994			1230			890					1223			1384			809
